# Supplementary material for: Structures of Mammeasins P and Q, Coumarin-Related Polysubstituted Benzofurans, from the Thai Medicinal Plant Mammea siamensis (Miq.) T. Anders.: Anti-Proliferative Activity of Coumarin Constituents against Human Prostate Carcinoma Cell Line LNCaP
Source: Pharmaceuticals (Basel). 2023 Feb 3;16(2):231. doi: 10.3390/ph16020231 (PMC9966789; doi:10.3390/ph16020231)
Supplement: Supplementary file 1 [file pharmaceuticals-16-00231-s001.zip]

Archive with 1 entries (1 files):
- pharmaceuticals-2142896-supplementary.pdf
